# Supplementary material for: Engineering Mitochondriotropic Carbon Dots for Targeting Cancer Cells
Source: Pharmaceuticals (Basel). 2021 Sep 16;14(9):932. doi: 10.3390/ph14090932 (PMC8470554; doi:10.3390/ph14090932)
Supplement: Supplementary file 1 [file pharmaceuticals-14-00932-s001.zip]

Archive with 1 entries (1 files):
- pharmaceuticals-1377331-supplementary.pdf
